# Supplementary material for: Structural Characterization of, and Protective Effects Against, CoCl2-Induced Hypoxia Injury to a Novel Neutral Polysaccharide from Lycium barbarum L
Source: Foods. 2025 Jan 21;14(3):339. doi: 10.3390/foods14030339 (PMC11818000; doi:10.3390/foods14030339)
Supplement: Supplementary file 1 [file foods-14-00339-s001.zip]

Archive with 1 entries (1 files):
- foods-3318343-supplementary.docx
